# Supplementary material for: The Efficacy of Traditional Chinese Exercises in Patients With Chronic Heart Failure: An Umbrella Review and Meta-Analysis
Source: Rev Cardiovasc Med. 2026 Mar 20;27(3):46055. doi: 10.31083/RCM46055 (PMC13036533; doi:10.31083/RCM46055)
Supplement: Supplementary file 1 [file 2153-8174-27-3-46055-s1.zip]

Archive with 10 entries (10 files):
- PRISMA_2020_checklist.docx
- Supplementary Table 1 - search strategies.pdf
- Supplementary Table 2 - list of excluded studies.pdf
- Supplementary Table 3 - ASMTAR2 methodological quality assessment.pdf
- Supplementary Table 4 - GRADE evidence quality assessment.pdf
- Supplementary Table 5 - overlapping of included studies.pdf
- Supplementary Table 6 - ROBIS for risk of bias assessment.pdf
- Supplementary Table 7 - PRISMA checklist.pdf
- Supplementary Table 8 - Egger' test and funnel plot.pdf
- Supplementary Table 9 - sensitivity analyses.pdf
